# Supplementary material for: Changes in resistance among coliform bacteraemia associated with a primary care antimicrobial stewardship intervention: A population-based interrupted time series study
Source: PLoS Med. 2019 Jun 7;16(6):e1002825. doi: 10.1371/journal.pmed.1002825 (PMC6555503; doi:10.1371/journal.pmed.1002825)
Supplement: S1 Data — (XLSX) [file pmed.1002825.s002.xlsx]

## Sheet: Prescribing
	Rate of patients exposed per 1000 population per quarter
Calendar quarter	Fluoroquinolones	Cephalosporins	Co-amoxiclav
Q1 2005	7.67	8.824	9.777
Q2 2005	7.705	8.416	9.415
Q3 2005	7.622	8.694	9.325
Q4 2005	8.061	9.364	10.207
Q1 2006	8.129	10.418	11.053
Q2 2006	7.618	9.381	9.835
Q3 2006	7.317	8.614	8.891
Q4 2006	9.02	9.321	10.145
Q1 2007	8.697	10.141	11.259
Q2 2007	8.765	8.806	9.978
Q3 2007	9.15	8.49	9.565
Q4 2007	9.323	9.394	10.613
Q1 2008	8.547	8.865	10.493
Q2 2008	8.632	8.317	9.615
Q3 2008	8.957	8.244	9.027
Q4 2008	8.585	8.83	9.921
Q1 2009	6.371	8.293	9.425
Q2 2009	4.977	7.188	7.632
Q3 2009	4.602	6.45	6.392
Q4 2009	3.889	6.677	6.931
Q1 2010	3.385	5.476	6.483
Q2 2010	3.549	4.904	5.32
Q3 2010	3.375	4.872	5.284
Q4 2010	3.163	4.509	4.817
Q1 2011	2.881	4.26	4.423
Q2 2011	2.758	3.443	3.584
Q3 2011	2.869	2.915	3.531
Q4 2011	2.554	2.899	3.647
Q1 2012	2.379	2.654	3.575

## Sheet: Resistance
	Rate of resistance per 1000 community-associated coliform bacteraemias per quarter
Calendar quarter	Fluoroquinolones	Cephalosporins	Co-amoxiclav
Q1 2005	55.56	55.56	222.22
Q2 2005	62.5	93.75	187.5
Q3 2005	54.05	54.05	135.14
Q4 2005	96.77	32.26	193.55
Q1 2006	74.07	74.07	111.11
Q2 2006	47.62	23.81	95.24
Q3 2006	78.95	52.63	210.53
Q4 2006	80	160	200
Q1 2007	30.3	30.3	363.64
Q2 2007	60.61	151.52	60.61
Q3 2007	128.21	76.92	128.21
Q4 2007	113.64	68.18	250
Q1 2008	54.05	135.14	243.24
Q2 2008	31.25	218.75	125
Q3 2008	20.83	291.67	208.33
Q4 2008	138.89	138.89	222.22
Q1 2009	127.66	85.11	276.6
Q2 2009	136.36	68.18	272.73
Q3 2009	150.94	113.21	245.28
Q4 2009	90.91	90.91	136.36
Q1 2010	150	250	250
Q2 2010	54.55	90.91	181.82
Q3 2010	186.05	116.28	465.12
Q4 2010	76.92	92.31	138.46
Q1 2011	88.89	44.44	333.33
Q2 2011	120.69	120.69	224.14
Q3 2011	83.33	50	300
Q4 2011	122.81	87.72	175.44
Q1 2012	35.09	192.98	228.07
Q2 2012	82.19	95.89	123.29
Q3 2012	84.75	67.8	186.44
Q4 2012	90.91	145.45	236.36
Q1 2013	115.38	153.85	192.31
Q2 2013	81.63	102.04	326.53
Q3 2013	93.75	140.63	234.38
Q4 2013	136.36	121.21	242.42
Q1 2014	50	183.33	250
Q2 2014	92.31	138.46	246.15
Q3 2014	78.13	93.75	250
Q4 2014	62.5	109.38	296.88
Q1 2015	60	160	260
Q2 2015	109.09	127.27	254.55
Q3 2015	98.36	131.15	262.3
Q4 2015	102.94	117.65	250
